# Supplementary material for: Gemcitabine–Doxorubicin Combination Polymer-Drug Conjugate Prepared by SPAAC Click Chemistry: In Vitro Characterization
Source: Int J Mol Sci. 2025 Mar 20;26(6):2798. doi: 10.3390/ijms26062798 (PMC11943159; doi:10.3390/ijms26062798)
Supplement: Supplementary file 1 [file ijms-26-02798-s001.zip]

Archive with 1 entries (1 files):
- ijms-3505335-supplementary.pdf
